# Supplementary material for: Mapping ultra-processed foods (UPFs) in India: a formative research study
Source: BMC Public Health. 2024 Aug 14;24:2212. doi: 10.1186/s12889-024-19624-1 (PMC11323379; doi:10.1186/s12889-024-19624-1)
Supplement: Supplementary file 1 — Supplementary Material 1 [file 12889_2024_19624_MOESM1_ESM.xlsx]

## Sheet: Sheet 1
Overview of reviewed articles (n=23)
S. No.	Proxy Descriptors used	Indicators	Location	Geographical Area (Urban/ Rural)	Sample Size	Sampling Method	Age Group (Years)	Data Collection Tool	References
1	High salt foods	Consumption	India	Both	10659	Multistage cluster sampling	15 to 69	Questionnaire	51
2	Junk Foods	Consumption	India	Both	18388	Multistage sampling	10 to 19	Questionnaire	6
3	Fast foods, Western fast foods, Indian fast foods	Access	Bhagalpur, Bihar	Both	500	Convenient and Random sampling	12 to 18	Questionnaire-cum-structured interview	57
4	Modern food, Convenience foods	Consumption	Chennai, Bangalore	Urban	135	Random sampling	18 to 50	Structured questionnaire and interview method	65
5	Ultra-processed foods	Consumption	Delhi	Urban	1030	Random sampling	12 to 16	Food frequency questionnaire & 24-hour dietary recall	50
6	Fast foods	Preference	Jammu & Kashmir	Urban	51	Purposive sampling	16 to 20	Pre-tested performa, 24-hour dietary recall	58
7	Junk foods	Access	Kullu, Himachal Pradesh	Rural	425	Cluster sampling followed by random selection	12 to 18	Pretested structured questionnaire, 24-hour dietary recall	22
8	Food and beverage, Processed foods, Ready-to-eat foods	Consumption	Kolkata, West Bengal	Urban	1026	Convenient sampling	14 to 16	Self-administered, semi-quantitative, 59-item meal-based food frequency questionnaire	66
9	Junk foods	Preference	Kurukshetra, Haryana	Urban	80	Purposive sampling	16 to18	Pre-tested and pre-designed performa and 24-hour recall	53
10	Fast foods	Consumption	Lucknow, UttarPradesh	Urban	100	Random sampling	9 to 13	Pre-tested food frequency questionnaire	59
11	Fast foods, Junk foods	Consumption	Baroda, Gujarat	Urban	1440	Systematic random sampling	10 to 19	Pre-tested self-administered structured questionnaire & focus group discussions	60
12	Soft drinks	Consumption	Delhi	Urban	151	Purposive sampling	10 to 14	Focus Group Discussions	68
13	Fast foods	Preference	Mangalore	Urban	300	Random sampling	12 to 16	Semi-structured self-administered questionnaire	61
14	Fast foods	Consumption	Manipal	Urban	105	Convenience sampling	17 to 35	Self administered close-ended questionnaire	62
15	Junk foods	Preference	Chennai	Not defined	1000	Stratified sampling and simple random sampling techniques	19 to 22	Interview	54
16	Junk foods	Consumption	Tiruvannamalai, Tamil Nadu	Not defined	100	Not defined	13 to 18	Interview, 24-hour dietary recall & Food Frequency Questionnaire	55
17	Fast foods, Junk foods	Consumption	Udupi, Karnataka	Not defined	160	Not defined	Not defined	Semi-structured self-administered questionnaire	63
18	Fast food, Junk food, Instant food, Street foods	Consumption	Pimpri Chinchwad, Maharashtra	Urban	140	Stratified sampling	17 to 19	Questionnaire & interview	64
19	Processed foods	Purchase	India	Urban	Not defined	Not defined	Not defined	Not defined	52
20	Packaged foods	Preference	India	Not defined	Not defined	Not defined	Not defined	Not defined	46
21	Instant foods	Purchase	Thanjavur, Tamil Nadu	Not defined	130	Convenience sampling	Not defined	Structured questionnaire	67
22	Processed foods	Consumption	Mysore, Karnataka	Rural	500	Purposive random sampling	20-60 yrs	Food Frequency Questionnaire (FFQ)	21
23	Junk foods	Consumption	Ballari, Karnataka	Urban	700	Stratified random sampling	11-19 yrs	Pretested and validated, closed and open-ended and self administered questionnaire	56
