# Supplementary material for: Mapping ultra-processed foods (UPFs) in India: a formative research study
Source: BMC Public Health. 2024 Aug 14;24:2212. doi: 10.1186/s12889-024-19624-1 (PMC11323379; doi:10.1186/s12889-024-19624-1)
Supplement: Supplementary file 2 — Supplementary Material 2 [file 12889_2024_19624_MOESM2_ESM.xlsx]

## Sheet: Sheet1
Saliency analysis of UPFs identified from research articles
S. No.	UPF Categories	Study 1 (S1) Ranking (51)*	S1_Reverse Ranking	S1_Salience Score	Study 2 (S2) Ranking (6)*	S2_Reverse Ranking	S2_Salience Score	Study 3 (S3) Ranking (57)*	S3_Reverse Ranking	S3_Salience Score	Study 4 (S4) Ranking (65)*	S4_Reverse Ranking	S4_Salience Score	Study 5 (S5) Ranking (50)*	S5_Reverse Ranking	S5_Salience Score	Study 6 (S6) Ranking (58)*	S6_Reverse Ranking	S6_Salience Score	Study 7 (S7) Ranking (22)*	S7_Reverse Ranking	S7_Salence Score	Study 8 (S8) Ranking (66)*	S8_Reverse Ranking	S8_Salience Score	Study 9 (S9) Ranking (53)*	S9_Reverse Ranking	S9_Salience Score	Study 10 (S10) Ranking (59)*	S10_Reverse Ranking	S10_Salience Score	Study 11 (S11) Ranking (60)*	S11_Reverse Ranking	S11_Salience Score	Study 12 (S12) Ranking (68)*	S12_Reverse Ranking	S12_Salience Score	Study 13 (S13) Ranking (61)*	S13_Reverse Ranking	S13_Salience Score	Study 14 (S14) Ranking (62)*	S14_Reverse Ranking	S14_Salience Score	Study 15 (S15) Ranking (54)*	S15_Reverse Ranking	S15_Salience Score	Study 16 (S16) Ranking (55)*	S16_Reverse Ranking	S16_Salience Score
1	Ice-creams and frozen desserts, ice candy																			5	1	0.2	8	3	0.3	5	6	0.6	1	6	1	6	3	0.375							4	1	0.25	1	6	1
2	Flavoured Milk (Bournvita, Horlicks, etc.), flavoured milkshake, bottled/tetra pack ready to drink coffee/tea/ cold coffee, flavoured lassi, flavoured buttermilk, favoured/fruit Yogurt, Shrikhand, packaged custards, mousse							4	4	0.571429							3	1	0.333333				3	8	0.8							6	3	0.375							3	2	0.5
3	Milk based spreads, mayonaise, processed cheese , cheese spread, cream/yoghurt dips	3	1	0.333333																												7	2	0.25
4	Frozen Non-veg kebab (chicken/mutton), cutlets, fish /seafood snacks, salami, sausages, chicken nuggets
5	Bread, Toast, Pao / Bun (without patty), kulcha,hot dog buns, packaged roti/tortillas/burittos, pizza base							6	2	0.285714	1	2	1	2	9	0.9							1	10	1	6	5	0.5				3	6	0.75
6	Sponge cakes, tea cakes, muffins, cup cakes, slice cakes / pastries, cheese cake, doughnuts, pancakes, brownie, cake/brownie mix, pancake mix				1	3	1	7	1	0.142857				9	2	0.2							10	1	0.1				4	3	0.5	1	8	1													3	5	0.714286
7	Cookies, biscuits, rusks, cream biscuits													1	10	1										4	7	0.7	4	3	0.5	3	6	0.75													4	4	0.571429
8	Breakfast cereals, cereal bars, granola bar, energy bars													7	4	0.4							4	7	0.7
9	Instant noodles/Maggie, instant soup, instant mixes/powder for dosa/idli/vada , instant pasta/Macaroni, vermicilli, string hoppers, cereal-pulse based batters like dosa/idli				3	1	0.333333	2	6	0.857143	2	1	0.5										6	5	0.5	7	4	0.4	2	5	0.833333																5	3	0.428571
10	Khari, fan puff, puff sheets, pastry sheets, cream puff rolls, cream rolls, cinnamon rolls, spring roll sheets																			3	3	0.6																						5	2	0.333333	2	6	0.857143
11	Namkeen, Namkeen mixtures, Extruded snacks, papads	2	2	0.666667										10	1	0.1																2	7	0.875
12	Potato Chips, Soya Chips, Puffcorn, Nachos, Cheese balls, popcorns, kurkure													10	1	0.1				1	5	1	5	6	0.6	1	10	1				5	4	0.5
13	Frozen/ Restaurant prepared fries, burger (with frozen potato patty), mini samosa, potato /vegetable/ nuggets, pizza with processed sauces and cheese, pizza pocket, spring roll				3	1	0.333333	1	7	1													7	4	0.4	8	3	0.3	6	1	0.166667	7	2	0.25				1	2	1				4	3	0.5	1	7	1
14	Meals from restaurants with added sauces/spice mixes like Indian (curries/rolls/frankie/soya preparations), oriental (chinese/thai/korea/Japanese), continental (italian/ mexican)																									9	2	0.2	5	2	0.333333	8	1	0.125
15	Frozen/Packaged meals like stuffed/plain parantha, Naan, palak paneer, rajma, shahi paneer, pulao, biryani etc
16	Vegetable based sauces, ketchups, purees,chutneys, pickles	1	3	1										5	6	0.6																2	7	0.875
17	Fruit based preserves like jams, jelly, marmalades, titbits,canned fruits													4	7	0.7
18	Packaged/bottled/tetra pack fruit juice, juice concentrates, mocktails													8	3	0.3	2	2	0.666667	5	1	0.2				10	1	0.1													2	3	0.75
19	Chocolates, candies, toffee, lollipop, jelly candies, chewing gums, mints													6	5	0.5	2	2	0.666667	2	4	0.8																									6	2	0.285714
20	Cold drinks, Diet coke, sodas, energy drinks like red bull, iced tea, Roohafza				2	2	0.666667	3	5	0.714286				3	8	0.8	1	3	1	4	2	0.4	2	9	0.9	3	8	0.8				4	5	0.625	1	1	1				1	4	1	2	5	0.833333	7	1	0.142857
21	Indian sweets and sweet mixes (gulab jamun mix)				1	3	1	5	3	0.428571										5	1	0.2										1	8	1										3	4	0.666667
22	Chocolate, Nutella, chocolate syrup																						9	2	0.2	2	9	0.9	3	4	0.666667	1	8	1				2	1	0.5				6	1	0.166667
23	Flavoured /plain margarine, butter																															7	2	0.25
*References
[truncated: 23 more columns]
